# Supplementary material for: Clinical benefits and current challenges of photon-counting detector CT in vascular imaging
Source: Radiol Adv. 2026 Apr 15;3(3):umag021. doi: 10.1093/radadv/umag021 (PMC13234556; doi:10.1093/radadv/umag021)
Supplement: umag021_Supplementary_Data [file umag021_supplementary_data.zip]

Archive with 13 entries (13 files):
- 566986909_112307159_1772026748343.pdf
- 563035639_138525443_1769120945290.pdf
- 563035644_25777176_1768594176428.pdf
- 563035646_138525760_1768673330984.pdf
- 563035647_112309054_1769695722302.pdf
- Supplement_Data.zip
- 563035643_617132_1768587525371.pdf
- 566986881_138525499_1772217217654.pdf
- 563035649_112307436_1768588410891.pdf
- 566986913_112306015_1771427319293.pdf
- 563035645_138525736_1768721788494.pdf
- 566986884_138525567_1772047013429.pdf
- 563035642_138525607_1768626131989.pdf
